# Supplementary material for: The B-S2CALED Score’s Utility in Predicting Stroke Risk in Breast Cancer Patients with Atrial Fibrillation
Source: Cancers (Basel). 2025 Nov 7;17(22):3600. doi: 10.3390/cancers17223600 (PMC12651892; doi:10.3390/cancers17223600)
Supplement: Supplementary file 1 [file cancers-17-03600-s001.zip]

Archive with 1 entries (1 files):
- cancers-3920106-supplementary.pdf
